# Supplementary material for: Evaluation of the Toxic Activity of the Graphene Oxide in the Ex Vivo Model of Human PBMC Infection with Mycobacterium tuberculosis
Source: Microorganisms. 2023 Feb 22;11(3):554. doi: 10.3390/microorganisms11030554 (PMC10059016; doi:10.3390/microorganisms11030554)
Supplement: Supplementary file 1 [file microorganisms-11-00554-s001.zip]

Archive with 1 entries (1 files):
- microorganisms-2188143-supplementary.pdf
